# Supplementary material for: Significance of P53-Binding Protein 1 as a Novel Molecular Histological Marker for Hypopharyngeal Squamous Neoplasms
Source: Cancers (Basel). 2024 Aug 28;16(17):2987. doi: 10.3390/cancers16172987 (PMC11394016; doi:10.3390/cancers16172987)
Supplement: Supplementary file 1 [file cancers-16-02987-s001.zip]

Archive with 1 entries (1 files):
- cancers-3145210-supplementary.pdf
